# Supplementary material for: Does ischemic preconditioning really improve performance or it is just a placebo effect?
Source: PLoS One. 2021 May 3;16(5):e0250572. doi: 10.1371/journal.pone.0250572 (PMC8092792; doi:10.1371/journal.pone.0250572)
Supplement: S1 Data — (XLSX) [file pone.0250572.s001.xlsx]

## Sheet: Number of repetition
	Baseline		IPC		SHAM
	Left	Right	Left	Right	Left	Right
Subject 1	9	10	8	9	8	10
Subject 2	7	8	6	9	7	9
Subject 3	8	9	6	7	7	7
Subject 4	8	8	8	10	8	9
Subject 5	5	6	5	7	6	7
Subject 6	8	8	7	9	8	8
Subject 7	5	6	6	7	6	6
Subject 8	8	7	8	7	8	8
Subject 9	7	9	9	10	9	10

## Sheet: MVIC
	Baseline		IPC		SHAM
	Left	Right	Left	Right	Left	Right
Subject 1	961.969	994.819	742.804	915.39	777.616	1037.47
Subject 2	785.951	977.658	713.386	925.196	747.217	855.573
Subject 3	951.182	1072.78	830.568	928.628	808.505	973.736
Subject 4	1163.48	1293.41	1033.06	1242.42	1045.81	1279.19
Subject 5	1114.94	1158.58	1058.07	1175.74	1110.53	1200.74
Subject 6	915.88	1022.28	839.884	907.545	838.413	999.231
Subject 7	898.72	1008.06	947.26	874.205	825.665	1024.24
Subject 8	1073.76	1029.14	905.094	847.238	908.526	1002.66
Subject 9	852.141	890.875	716.819	899.7	794.776	822.723

## Sheet: Fatigue Index
	Baseline		IPC		SHAM
	Left	Right	Left	Right	Left	Right
Subject 1	33.3333	20	0	0	22.2222	0
Subject 2	25	27.2727	37.5	20	25	25
Subject 3	25	18.1818	14.2857	12.5	0	22.2222
Subject 4	30	20	20	20	40	30
Subject 5	42.8571	37.5	28.5714	30	28.5714	33.3333
Subject 6	12.5	-14.2857	12.5	11.1111	0	11.1111
Subject 7	55.5556	55.5556	44.4444	44.4444	33.3333	37.5
Subject 8	22.2222	0	22.2222	30	22.2222	11.1111
Subject 9	30	30	36.3636	16.6667	10	18.1818

## Sheet: Total Workload
	Baseline		IPC		SHAM
	Left	Right	Left	Right	Left	Right
Subject 1	4248	4956	4248	4956	4248	5310
Subject 2	3213	4131	2907	4131	3213	4437
Subject 3	3696	4704	3192	3528	3360	3864
Subject 4	5550	5772	5550	6216	5328	5772
Subject 5	3456	4104	3672	5184	3888	4752
Subject 6	4071	4248	3894	4602	4425	4425
Subject 7	3078	3249	3420	3591	3420	3249
Subject 8	4896	4488	4896	4896	4896	5100
Subject 9	4032	4368	4536	5376	4704	5040

## Sheet: Pain
	IPC		SHAM
	Left	Right	Left	Right
Subject 1	4	8	1	1
Subject 2	7	5	2	3
Subject 3	7.5	8	6	6
Subject 4	6	6	0	0
Subject 5	5	5	2	2
Subject 6	2	3	0	0
Subject 7	6	7	0	2
Subject 8	4	1	0	1
Subject 9	7	9	1	1

## Sheet: RPE
	Baseline	Day 1	Day 2
Subject 1	8.5	7	8
Subject 2	9	9	9
Subject 3	9	9	9
Subject 4	8	7	7
Subject 5	8.5	8	7.5
Subject 6	7.5	8	7
Subject 7	7	7	8
Subject 8	8	6	6
Subject 9	8.5	8	8.5

## Sheet: PRS
	Baseline	Day 1	Day 2
Subject 1	8.5	8	9
Subject 2	8	9	9
Subject 3	8	6	9
Subject 4	10	10	10
Subject 5	8	8	7
Subject 6	8	8	5
Subject 7	8	7	9
Subject 8	8	6	8
Subject 9	9	9	9

## Sheet: Expectancy
	Day 1	Day 2
Subject 1	No influence	No influence
Subject 2	No influence	No influence
Subject 3	Negative influence	Negative influence
Subject 4	Positive influence	Positive influence
Subject 5	Positive influence	Positive influence
Subject 6	Positive influence	Positive influence
Subject 7	No influence	No influence
Subject 8	No influence	Positive influence
Subject 9	Positive influence	Negative influence
